# Supplementary material for: Mesencephalic astrocyte-derived neurotropic factor is an important factor in chondrocyte ER homeostasis
Source: Cell Stress Chaperones. 2018 Dec 12;24(1):159–73. doi: 10.1007/s12192-018-0953-7 (PMC6363614; doi:10.1007/s12192-018-0953-7)
Supplement: Supplementary file 3 — (XLSX 27 kb) [file 12192_2018_953_MOESM3_ESM.xlsx]

## Sheet: information
Mesencephalic astrocyte-derived neurotropic factor is an important factor in chondrocyte ER homeostasis.
Cell Stress and Chaperones
Bell PA1#, Dennis EP1,2#, Hartley CL2*, Jackson RM1, Porter A3, Treumann A3, Boot-Handford RP2, Pirog KA1$, Briggs MD1,2.
1 Institute of Genetic Medicine, Newcastle University, International Centre for Life, NE1 3BZ Newcastle Upon Tyne, UK
2 Wellcome Trust Centre for Cell-Matrix Research, University of Manchester, Oxford Road, M13 9PT Manchester, UK
3 Newcastle University Protein and Proteome Analysis Facility, Newcastle University, NE1 7RU Newcastle Upon Tyne, UK
# both authors contributed equally to this work
* current affiliation: Genomic Diagnostics Laboratory, Manchester Centre for Genomic Medicine, Manchester University Hospitals NHS Foundation Trust, Manchester, M13 9WL
$ corresponding author: katarzyna.pirog@ncl.ac.uk +44(0) 191 241 8816

## Sheet: data
ID	log(I)	rI	log(e)	pI	Mr	ID	PepCount Ctrl-1	PepCount Ctrl-2	PepCount Ctrl-3	PepCount MANF-1	PepCount MANF-2	PepCount Ctrl-Tot	PepCount MANF-tot	Average Ctrl	Average MANF	P value
ENSP00000324173	4.76	5	-54.6	5.1	72.3	HSPA5	2	0	2	23	22	4	45	1.33333	22.5	0.000190503
ENSP00000432799	4.55	2	-13.2	8.9	20.7	MANF	0	0	0	5	4	0	9	0	4.5	0.0012224
ENSP00000336799	4.77	4	-38.3	4.9	50.1	TUBA1B	1	0	0	5	5	1	10	0.333333	5	0.00167773
ENSP00000280326	3.94	1	-8.3	5.4	59.6	CCT5	0	0	0	2	3	0	5	0	2.5	0.00676014
ENSP00000272227	4.55	2	-10.6	5	48.1	PDIA6	2	0	0	7	5	2	12	0.666667	6	0.0183866
ENSP00000403365	5.29	5	-38.4	8.7	56.2	PKM	0	0	0	1	2	0	3	0	1.5	0.0275565
ENSP00000393241	4.53	2	-8.9	11	17.7	RPS18	0	0	0	1	2	0	3	0	1.5	0.0275565
ENSP00000317334	4.16	1	-3.2	5.8	60.3	TCP1	0	0	0	2	1	0	3	0	1.5	0.0275565
ENSP00000368646	4.17	1	-1.1	5.9	30.5	PRDX4	0	0	1	4	2	1	6	0.333333	3	0.0533627
ENSP00000253024	4.42	2	-6.8	5.5	88.5	TRIM28	0	0	2	3	5	2	8	0.666667	4	0.0611142
ENSP00000221476	4.66	3	-35.1	6.8	43.1	CKM	0	0	0	1	3	0	4	0	2	0.0748399
ENSP00000379287	3.93	1	-11.1	4.7	27.7	YWHAZ	0	0	0	3	1	0	4	0	2	0.0748399
ENSP00000339001	3.94	1	-1.4	4.8	49.6	TUBB	3	0	1	4	8	4	12	1.33333	6	0.0886511
ENSP00000405975	3.69	1	-3.2	6.3	13.2	PPIA	1	0	0	1	2	1	3	0.333333	1.5	0.132842
ENSP00000361152	3.98	1	-1.3	8.3	22.1	PRDX1	1	0	0	2	1	1	3	0.333333	1.5	0.132842
ENSP00000434643	4.35	1	-2.1	9.7	26.7	RPS3	0	0	1	1	2	1	3	0.333333	1.5	0.132842
ENSP00000300289	4.51	2	-8.9	6	56.7	PDIA3	0	0	0	5	1	0	6	0	3	0.137655
ENSP00000235090	4.22	1	-6.7	5	36.7	WDR77	2	0	1	2	4	3	6	1	3	0.154031
ENSP00000234590	4.3	2	-10.8	7	47.1	ENO1	1	0	2	3	2	3	5	1	2.5	0.16968
ENSP00000205402	4.11	1	-2.5	8	54.1	DLD	1	0	1	0	0	2	0	0.666667	0	0.219102
ENSP00000344432	4.47	1	-1.8	6.4	53.1	DOK7	1	0	1	0	0	2	0	0.666667	0	0.219102
ENSP00000304592	3.76	1	-2.8	6	273.3	FASN	0	0	1	1	1	1	2	0.333333	1	0.219102
ENSP00000364805	5.16	8	-87	5.8	70.3	HSPA1L	1	0	1	0	0	2	0	0.666667	0	0.219102
ENSP00000233114	4.1	1	-2.7	6.9	36.4	MDH1	1	0	0	1	1	1	2	0.333333	1	0.219102
ENSP00000385958	3.94	1	-5	10.1	16.3	RPS14	0	0	1	1	1	1	2	0.333333	1	0.219102
ENSP00000264335	3.95	1	-3.9	4.6	29.2	YWHAE	0	0	1	1	1	1	2	0.333333	1	0.219102
ENSP00000455736	5.17	3	-17.1	7.6	58	PKM	4	0	3	4	5	7	9	2.33333	4.5	0.267628
ENSP00000336927	4.21	1	-1.4	8.3	39.4	ALDOA	0	0	0	1	0	0	1	0	0.5	0.272228
ENSP00000381736	4.08	1	-2	9.2	59.7	ATP5A1	0	0	0	0	2	0	2	0	1	0.272228
ENSP00000446677	4.27	1	-2.2	7.9	30.2	ATP5B	0	0	0	1	0	0	1	0	0.5	0.272228
ENSP00000413728	4.47	1	-1.2	5.2	30.3	C12orf71	0	0	0	0	1	0	1	0	0.5	0.272228
ENSP00000427099	3.69	1	-1.3	9.8	13.2	C5orf28	0	0	0	1	0	0	1	0	0.5	0.272228
ENSP00000320866	3.49	1	-1.4	4.3	48.1	CALR	0	0	0	1	0	0	1	0	0.5	0.272228
ENSP00000295688	4.53	3	-17.6	6.1	60.5	CCT3	0	0	0	0	3	0	3	0	1.5	0.272228
ENSP00000258091	3.79	1	-2.7	7.5	59.3	CCT7	0	0	0	1	0	0	1	0	0.5	0.272228
ENSP00000421323	3.82	1	-5.7	8	18.7	CNBP	0	0	0	1	0	0	1	0	0.5	0.272228
ENSP00000345062	4.2	1	-1.1	4.8	149.2	DCHS2	0	0	0	0	1	0	1	0	0.5	0.272228
ENSP00000271764	3.81	1	-1.7	7.6	64.7	EIF2D	0	0	0	1	0	0	1	0	0.5	0.272228
ENSP00000355890	3.6	1	-1.1	7	170.5	EPRS	0	0	0	0	1	0	1	0	0.5	0.272228
ENSP00000340466	3.82	1	-1.3	5.8	109.4	GANAB	0	0	0	1	0	0	1	0	0.5	0.272228
ENSP00000310219	5.63	10	-86	5.8	71	HSPA6	0	0	0	0	1	0	1	0	0.5	0.272228
ENSP00000260731	4.61	2	-6.8	5.5	119.1	KIF11	0	0	0	0	2	0	2	0	1	0.272228
ENSP00000464042	3.65	1	-3.5	5.5	16.5	KPNB1	0	0	0	0	1	0	1	0	0.5	0.272228
ENSP00000379516	4.93	2	-8.6	6.5	36.5	LDHAL6A	0	0	0	2	0	0	2	0	1	0.272228
ENSP00000226207	5.39	2	-11.9	5.6	223	MYH1	0	0	0	0	1	0	1	0	0.5	0.272228
ENSP00000464317	5.38	2	-11.8	5.6	223.8	MYH3	0	0	0	0	1	0	1	0	0.5	0.272228
ENSP00000327801	3.8	1	-5.5	4.8	57.1	P4HB	0	0	0	1	0	0	1	0	0.5	0.272228
ENSP00000263335	4.52	1	-1.3	8.8	34.9	PAX8	0	0	0	0	1	0	1	0	0.5	0.272228
ENSP00000305556	3.77	1	-4.2	6.7	37.5	PCBP1	0	0	0	1	0	0	1	0	0.5	0.272228
ENSP00000286091	4.81	2	-8.7	5	72.9	PDIA4	0	0	0	2	0	0	2	0	1	0.272228
ENSP00000300026	4.1	1	-2.9	9.4	23.7	PPIB	0	0	0	1	0	0	1	0	0.5	0.272228
ENSP00000390087	4.6	3	-22.4	5.2	41.8	PPM1B	0	0	0	3	0	0	3	0	1.5	0.272228
ENSP00000453829	3.83	1	-2.7	8.5	26.3	PSMA4	0	0	0	1	0	0	1	0	0.5	0.272228
ENSP00000401724	4.48	1	-1.2	4.7	14.6	PSMC2	0	0	0	0	1	0	1	0	0.5	0.272228
ENSP00000429374	4.3	1	-2.9	9.4	16	RPS20	0	0	0	0	1	0	1	0	0.5	0.272228
ENSP00000231706	3.63	1	-2.2	5.1	84	SLC7A14	0	0	0	1	0	0	1	0	0.5	0.272228
ENSP00000360171	4.46	1	-1.9	6	304.8	TENM1	0	0	0	0	1	0	1	0	0.5	0.272228
ENSP00000404042	4.13	1	-1.1	8.4	25.9	TMED4	0	0	0	1	0	0	1	0	0.5	0.272228
ENSP00000377939	4.54	1	-1.5	7.7	55.6	UGP2	0	0	0	1	0	0	1	0	0.5	0.272228
ENSP00000339063	5.09	4	-30.8	9.1	50.1	EEF1A1	5	0	4	6	5	9	11	3	5.5	0.301305
ENSP00000373620	4.42	2	-11.1	5.7	61	HSPD1	3	0	2	3	3	5	6	1.66667	3	0.326121
ENSP00000364802	5.38	12	-113	5.5	70	HSPA1A	12	0	12	14	14	24	28	8	14	0.329316
ENSP00000342026	4.28	1	-3.4	6	25	PRDX6	2	0	1	4	1	3	5	1	2.5	0.345646
ENSP00000326042	4.33	1	-1.8	5	49.9	TUBA3D	4	0	1	0	0	5	0	1.66667	0	0.361455
ENSP00000072869	4.2	1	-1.4	9	68.9	ADCK2	0	1	0	0	0	1	0	0.333333	0	0.495025
ENSP00000419530	4.6	1	-1.4	8.8	217.3	ANKRD36	0	1	0	0	0	1	0	0.333333	0	0.495025
ENSP00000257430	4.53	1	-1.5	7.9	311.5	APC	0	0	1	0	0	1	0	0.333333	0	0.495025
ENSP00000353720	4.24	1	-1.2	6.2	62.6	CES1	0	1	0	0	0	1	0	0.333333	0	0.495025
ENSP00000379866	4.55	1	-1.4	8.9	163.9	COL4A4	0	0	1	0	0	1	0	0.333333	0	0.495025
ENSP00000293371	3.98	1	-2.9	6.1	11.3	DCD	1	0	1	1	1	2	2	0.666667	1	0.495025
ENSP00000320784	4.46	1	-1.3	8	38.6	DISC	0	0	1	0	0	1	0	0.333333	0	0.495025
ENSP00000405584	4.64	1	-1.1	9.5	25.4	ECHDC3	1	0	0	0	0	1	0	0.333333	0	0.495025
ENSP00000281828	4.38	1	-1.1	6.4	66.1	FARSB	1	0	0	0	0	1	0	0.333333	0	0.495025
ENSP00000353467	4.25	2	-7.9	5.7	279.8	FLNA	2	0	0	0	0	2	0	0.666667	0	0.495025
ENSP00000344782	5.92	4	-3.1	9.2	37.5	GFI1B	0	0	4	0	0	4	0	1.33333	0	0.495025
ENSP00000366783	4.02	1	-1.6	5.8	468.4	HECTD4	1	0	0	0	0	1	0	0.333333	0	0.495025
ENSP00000346694	4.5	1	-3.8	9	37.4	HNRNPA2B1	0	0	1	0	2	1	2	0.333333	1	0.495025
ENSP00000365370	4.01	2	-7.8	4.9	32.1	HNRNPCL1	2	0	0	0	0	2	0	0.666667	0	0.495025
ENSP00000255078	4.61	1	-1.7	9.1	109.1	IGHMBP2	0	0	1	0	0	1	0	0.333333	0	0.495025
ENSP00000379386	4.49	3	-16.6	5.7	36.6	LDHB	3	0	0	0	0	3	0	1	0	0.495025
ENSP00000327070	4.28	2	-14.2	8.9	35.5	MDH2	2	0	0	0	0	2	0	0.666667	0	0.495025
ENSP00000464067	4.1	1	-1.4	5.5	126.6	MTMR4	1	0	0	0	0	1	0	0.333333	0	0.495025
ENSP00000348634	4.78	4	-31.7	5.6	223.6	MYH6	0	4	0	0	0	4	0	1.33333	0	0.495025
ENSP00000379210	3.98	1	-6.8	5	21.9	MYL3	0	0	1	0	0	1	0	0.333333	0	0.495025
ENSP00000311500	4.15	1	-1.4	9.7	16.2	MZT2A	0	0	1	0	0	1	0	0.333333	0	0.495025
ENSP00000386786	5.3	5	-31.7	5.8	121.4	POTEF	1	0	0	0	0	1	0	0.333333	0	0.495025
ENSP00000446215	3.88	1	-1.6	7	24.4	RAN	1	0	0	2	0	1	2	0.333333	1	0.495025
ENSP00000269391	3.61	1	-1.3	4.6	73.5	RNF157	0	0	1	0	0	1	0	0.333333	0	0.495025
ENSP00000473220	3.98	1	-1.8	10.3	11.1	RPS16	1	0	0	0	0	1	0	0.333333	0	0.495025
ENSP00000322460	3.75	1	-1.6	6.9	25	SCN4B	1	0	0	0	0	1	0	0.333333	0	0.495025
ENSP00000340989	3.68	1	-1.5	4.7	27.8	SFN	1	0	0	0	0	1	0	0.333333	0	0.495025
ENSP00000259217	4.71	2	-7.9	8.5	94.5	SMPD4	2	0	0	0	0	2	0	0.666667	0	0.495025
ENSP00000380747	4.44	2	-8	8.8	62.9	TMEM209	2	0	0	0	0	2	0	0.666667	0	0.495025
ENSP00000414376	4.63	1	-1.7	5	5	TMSB4X	0	0	1	0	0	1	0	0.333333	0	0.495025
ENSP00000254816	4	1	-1.3	6	69.5	TRIM47	1	0	0	0	0	1	0	0.333333	0	0.495025
ENSP00000341289	3.98	2	-10.7	4.8	49.8	TUBB4B	1	0	0	0	0	1	0	0.333333	0	0.495025
ENSP00000287156	3.81	1	-1.8	7.7	17.8	UBE2L6	1	0	0	0	0	1	0	0.333333	0	0.495025
ENSP00000351777	3.45	1	-1.5	5.1	89.3	VCP	1	0	0	0	0	1	0	0.333333	0	0.495025
ENSP00000275358	4.55	1	-1.1	5.4	176.7	VWDE	1	0	0	0	0	1	0	0.333333	0	0.495025
ENSP00000343140	3.86	1	-1.1	5.8	198.4	XIRP1	1	0	0	0	0	1	0	0.333333	0	0.495025
ENSP00000268489	4.15	1	-1.2	5.8	404.2	ZFHX3	1	0	0	0	0	1	0	0.333333	0	0.495025
ENSP00000216281	4.98	6	-46.9	4.9	84.6	HSP90AA1	1	0	6	1	8	7	9	2.33333	4.5	0.583977
ENSP00000290378	5.23	7	-26.7	5.2	42	ACTC1	0	1	2	1	2	3	3	1	1.5	0.590801
ENSP00000360709	5	6	-46.3	5	83.2	HSP90AB1	6	0	1	6	2	7	8	2.33333	4	0.596314
ENSP00000331514	5.45	9	-77	5.3	41.8	ACTG1	9	0	0	11	0	9	11	3	5.5	0.687575
ENSP00000355645	5.21	7	-34.1	5.2	42	ACTA1	1	1	2	1	2	4	3	1.33333	1.5	0.78878
ENSP00000272102	3.71	1	-2.9	6.3	20.7	ARF1	1	0	0	1	0	1	1	0.333333	0.5	0.78878
ENSP00000286788	3.92	1	-2	5.4	59.6	CCT8	1	0	1	1	0	2	1	0.666667	0.5	0.78878
ENSP00000299198	3.83	1	-1.5	5.3	42.6	CKB	1	0	0	1	0	1	1	0.333333	0.5	0.78878
ENSP00000331901	4.21	1	-2	6.3	50.1	EEF1G	1	0	1	1	0	2	1	0.666667	0.5	0.78878
ENSP00000326381	3.92	1	-1.5	5.3	46.4	EIF4A2	1	0	1	0	1	2	1	0.666667	0.5	0.78878
ENSP00000244573	4.56	2	-8.5	11	21.8	HIST1H1A	2	0	0	2	0	2	2	0.666667	1	0.78878
ENSP00000339566	4.7	1	-1.7	10.9	21.4	HIST1H1C	0	0	1	0	1	1	1	0.333333	0.5	0.78878
ENSP00000332194	4.78	1	-1.9	10.9	14	HIST2H2AC	0	0	1	0	1	1	1	0.333333	0.5	0.78878
ENSP00000395337	4.24	1	-3.9	8.4	36.7	LDHA	0	1	0	1	0	1	1	0.333333	0.5	0.78878
ENSP00000215829	4.55	1	-4.2	10.3	13.9	SNRPD3	0	0	1	1	0	1	1	0.333333	0.5	0.78878
ENSP00000229270	3.55	1	-5.9	5.6	30.8	TPI1	1	0	0	0	1	1	1	0.333333	0.5	0.78878
ENSP00000288398	4.4	1	-6.7	4.7	32.8	TPM1	1	0	1	0	1	2	1	0.666667	0.5	0.78878
ENSP00000246957	4.71	2	-11.2	8.3	80.1	TRAP1	0	0	1	0	1	1	1	0.333333	0.5	0.78878
ENSP00000349960	5.39	10	-42	5.3	41.7	ACTB	0	10	7	0	9	17	9	5.66667	4.5	0.833355
ENSP00000319169	3.74	1	-4.4	5.9	72.6	PRMT5	5	1	4	2	4	10	6	3.33333	3	0.858821
ENSP00000357789	6.69	2	-1.1	9.2	434.9	FLG	2	0	0	0	1	2	1	0.666667	0.5	0.870276
ENSP00000393525	4.2	2	-11.9	8.4	51	IMPDH2	2	0	0	0	1	2	1	0.666667	0.5	0.870276
ENSP00000226574	5.61	2	-1.8	5.2	105.4	NFKB1	2	0	0	0	1	2	1	0.666667	0.5	0.870276
ENSP00000347507	5.57	5	-32.1	5.6	223	MYH7	3	0	5	0	5	8	5	2.66667	2.5	0.953703
ENSP00000220812	4.97	1	-1.1	8.8	24.9	DKK4	0	1	2	0	2	3	2	1	1	1
ENSP00000295087	4.6	1	-1.1	6.3	20.7	ARL5A	0	0	0	0	0	0	0	0	0	#DIV/0!
ENSP00000369346	4.59	1	-1.6	9	61.4	ARSK	0	0	0	0	0	0	0	0	0	#DIV/0!
ENSP00000396614	5.49	1	-1.1	5.1	17.4	ATG4C	0	0	0	0	0	0	0	0	0	#DIV/0!
ENSP00000404658	3.63	1	-1.2	8	85.2	EZH1	0	0	0	0	0	0	0	0	0	#DIV/0!
ENSP00000357791	3.96	1	-1.7	10	282.2	HRNR	0	0	0	0	0	0	0	0	0	#DIV/0!
ENSP00000299767	5.21	7	-66.2	4.8	92.4	HSP90B1	0	0	0	6	6	0	12	0	6	#DIV/0!
ENSP00000378199	5.05	3	-20.4	5.6	70	HSPA2	0	0	0	0	0	0	0	0	0	#DIV/0!
ENSP00000424053	3.63	1	-1.2	6.3	45.6	PAICS	0	0	0	0	0	0	0	0	0	#DIV/0!
ENSP00000441875	3.67	1	-6.2	9.8	33.3	PHB2	0	0	0	1	1	0	2	0	1	#DIV/0!
ENSP00000410430	3.69	1	-1.3	9.6	19.9	PQLC3	0	0	0	0	0	0	0	0	0	#DIV/0!
ENSP00000346067	4.03	1	-1.9	4.8	32.8	RPSA	0	0	0	1	1	0	2	0	1	#DIV/0!
ENSP00000349486	4.42	1	-1.1	5	177.6	SCRIB	0	0	0	0	0	0	0	0	0	#DIV/0!
ENSP00000360271	4.18	1	-1.3	7	139.3	SORBS1	0	0	0	0	0	0	0	0	0	#DIV/0!
ENSP00000355330	3.83	1	-1.4	5.1	77.3	TGM2	0	0	0	0	0	0	0	0	0	#DIV/0!
